# Supplementary material for: Over-Expression of an R2R3 MYB Gene, MdMYB108L, Enhances Tolerance to Salt Stress in Transgenic Plants
Source: Int J Mol Sci. 2022 Aug 21;23(16):9428. doi: 10.3390/ijms23169428 (PMC9409463; doi:10.3390/ijms23169428)
Supplement: Supplementary file 1 [file ijms-23-09428-s001.zip]

Archive with 4 entries (2 files):
- ijms-1826607-supplementary/
- ijms-1826607-supplementary/Supplemental files/
- ijms-1826607-supplementary/Supplemental files/Supplemental Figures.pdf
- ijms-1826607-supplementary/Supplemental files/Supplemental Table.pdf
